# Supplementary material for: Chromosome‐level Asian elephant genome assembly and comparative genomics of long‐lived mammals reveal the common substitutions for cancer resistance
Source: Aging Cell. 2023 Jul 3;22(9):e13917. doi: 10.1111/acel.13917 (PMC10497851; doi:10.1111/acel.13917)
Supplement: Supplementary file 2 — Table S19. [file ACEL-22-e13917-s003.xlsx]

## Sheet: Sheet1
Supplementary Table S19. Positively selected genes identified in the Asian elephant and African bush elephant
Gene_id	Gene symbol	PAML-P-value	adjust P-value	BUSTED-P-value
elephant_GLEAN_10005858	NFRKB	0	0	0
elephant_GLEAN_10003189	MYNN	1.97007e-10	2.13017e-09	1.07619e-09
elephant_GLEAN_10007307	TMEM131L	3.15606e-05	0.00025501	0.000189223
elephant_GLEAN_10017487	RANBP3	9.01211e-09	8.72545e-08	1.32541e-09
elephant_GLEAN_10013999	SCRN3	0.00108578	0.00794926	0.000570428
elephant_GLEAN_10006694	CALHM3	0	0	0
elephant_GLEAN_10013923	ANKAR	0	0	0
elephant_GLEAN_10010134	NIN	0	0	0
elephant_GLEAN_10014886	ZFYVE28	3.81629e-06	3.24897e-05	1.9974e-05
elephant_GLEAN_10017585	CALR3	3.23045e-06	2.76079e-05	1.69112e-05
elephant_GLEAN_10015973	GTPBP1	0	0	0
elephant_GLEAN_10018463	CRYZ	3.85113e-07	3.43663e-06	0.00336471
elephant_GLEAN_10003608	ARL13B	2.03282e-13	2.5376e-12	2.98779e-07
elephant_GLEAN_10018289	IPP	0	0	0
elephant_GLEAN_10002922	DOK4	0	0	0
elephant_GLEAN_10019800	DDX46	0	0	0
elephant_GLEAN_10018137	PSMB2	0.00071738	0.00532227	0.0082938
elephant_GLEAN_10020486	HMGXB3	0	0	0
elephant_GLEAN_10007217	FAM81A	0	0	3.33067e-16
elephant_GLEAN_10002301	CDC25A	0	0	0
elephant_GLEAN_10006768	WDR11	0.00176102	0.0127667	1.60725e-05
elephant_GLEAN_10007607	INTS8	2.03721e-09	2.08124e-08	2.3418e-09
elephant_GLEAN_10021496	RAB23	0	0	4.08978e-09
elephant_GLEAN_10007149	LCTL	0	0	0
elephant_GLEAN_10020660	CEP19	1.55618e-07	1.42006e-06	0.000443559
elephant_GLEAN_10008848	PSTPIP2	0	0	1.75482e-12
elephant_GLEAN_10005657	DRD2	0	0	0
elephant_GLEAN_10018438	IL23R	4.34361e-11	4.82576e-10	8.9696e-07
elephant_GLEAN_10012666	WNT11	0	0	6.48687e-12
elephant_GLEAN_10006027	EIF2AK3	0	0	0
elephant_GLEAN_10005187	SMYD4	0	0	0
elephant_GLEAN_10021883	CCDC170	0	0	0
elephant_GLEAN_10016999	CUBN	7.11353e-09	6.93257e-08	6.7521e-12
elephant_GLEAN_10019228	TTF2	2.22045e-16	3.21422e-15	0.00102209
elephant_GLEAN_10013186	PCLO	0	0	0
elephant_GLEAN_10001580	GCNT7	5.5689e-09	5.48741e-08	2.87046e-08
elephant_GLEAN_10005419	TRPV3	0	0	5.55112e-17
elephant_GLEAN_10006481	REEP3	6.66134e-16	9.36803e-15	2.96637e-10
elephant_GLEAN_10020332	TTC3	0	0	0
elephant_GLEAN_10010875	CDK5RAP2	3.41971e-12	4.0418e-11	1.70117e-11
elephant_GLEAN_10004323	KIAA1456	2.0107e-05	0.000164559	3.5051e-06
elephant_GLEAN_10017243	KRI1	5.6519e-07	5.01338e-06	3.04941e-06
elephant_GLEAN_10005328	NEURL4	0	0	1.20349e-11
elephant_GLEAN_10005709	TMEM25	0	0	1.70974e-14
elephant_GLEAN_10006960	PLIN1	5.93605e-05	0.000469391	7.16669e-05
elephant_GLEAN_10010618	IFT74	0	0	0
elephant_GLEAN_10001499	DNTTIP1	3.65509e-11	4.07098e-10	1.17021e-05
elephant_GLEAN_10008857	KATNAL2	2.40696e-13	2.98786e-12	5.23137e-13
elephant_GLEAN_10019676	NUDT12	0	0	0
elephant_GLEAN_10003492	Kcne2	1.11244e-13	1.41249e-12	2.15798e-09
elephant_GLEAN_10002175	ISY1	6.98817e-05	0.000547714	5.16665e-05
elephant_GLEAN_10017415	ZNF414	0.000103604	0.000802118	0.0067634
elephant_GLEAN_10015766	F8	0	0	0
elephant_GLEAN_10014434	SMARCAD1	2.62013e-14	3.45515e-13	6.10623e-15
elephant_GLEAN_10008549	DNAJC27	0.000988577	0.00728563	0.00741544
elephant_GLEAN_10019603	SSBP2	7.79734e-06	6.538e-05	4.47725e-06
elephant_GLEAN_10005755	SORL1	0	0	0
elephant_GLEAN_10006033	SMYD1	0	0	0
elephant_GLEAN_10007269	MMAA	2.22045e-16	3.21422e-15	1.4333e-13
elephant_GLEAN_10016768	DUSP16	1.33227e-15	1.86182e-14	1.66533e-15
elephant_GLEAN_10021562	CYB5R4	4.13e-09	4.12443e-08	3.77479e-08
elephant_GLEAN_10010832	SLC46A2	0	0	7.99916e-14
elephant_GLEAN_10009833	AVEN	2.22045e-16	3.21422e-15	4.2923e-06
elephant_GLEAN_10017731	MORN1	2.35589e-13	2.93266e-12	6.21775e-08
elephant_GLEAN_10021815	ARFGEF3	3.11517e-05	0.000252164	0.000161516
elephant_GLEAN_10007067	MAN2C1	0	0	0
elephant_GLEAN_10017752	CEP104	4.84501e-13	5.99756e-12	5.46188e-08
elephant_GLEAN_10020458	TMPRSS3	7.85543e-06	6.5743e-05	8.07139e-08
elephant_GLEAN_10012860	LRIT1	1.02234e-05	8.524e-05	3.86661e-05
elephant_GLEAN_10014814	IDUA	4.44089e-16	6.34576e-15	1.72917e-13
elephant_GLEAN_10016970	CAMK1D	1.86207e-12	2.23649e-11	4.65339e-12
elephant_GLEAN_10015939	RANGAP1	0	0	0
elephant_GLEAN_10014201	WDR33	0	0	0
elephant_GLEAN_10012712	EED	0	0	0
elephant_GLEAN_10006972	GDPGP1	6.49685e-07	5.7514e-06	4.78884e-05
elephant_GLEAN_10002063	RYBP	5.4909e-11	6.05497e-10	9.74265e-12
elephant_GLEAN_10020555	CCDC191	0	0	4.71845e-15
elephant_GLEAN_10016540	RACGAP1	0	0	7.38298e-15
elephant_GLEAN_10000937	PUS10	0	0	0
elephant_GLEAN_10004359	LRP2BP	0	0	1.1513e-13
elephant_GLEAN_10010806	EPB41L4B	0	0	0
elephant_GLEAN_10016169	KITLG	3.53075e-09	3.55797e-08	1.56954e-08
elephant_GLEAN_10017555	MFSD12	6.57355e-09	6.4204e-08	5.85544e-10
elephant_GLEAN_10009340	MED25	0	0	0
elephant_GLEAN_10010153	CDKN3	4.44089e-16	6.34576e-15	3.55301e-09
elephant_GLEAN_10001953	CENPF	0	0	0
elephant_GLEAN_10014361	LEF1	0	0	0
elephant_GLEAN_10001357	SUN5	6.59327e-10	6.89424e-09	5.69819e-10
elephant_GLEAN_10012203	CCDC34	5.93768e-05	0.000468686	7.14742e-06
elephant_GLEAN_10017606	ANO8	1.70743e-11	1.93567e-10	5.8103e-11
elephant_GLEAN_10019323	LPCAT1	0	0	0
elephant_GLEAN_10015187	FANCB	0	0	0
elephant_GLEAN_10010850	RGS3	9.58722e-12	1.10377e-10	2.01144e-09
elephant_GLEAN_10017472	MLLT1	0	0	0
elephant_GLEAN_10006256	CNOT11	0	0	0
elephant_GLEAN_10014753	PPARGC1A	0	0	0
elephant_GLEAN_10010956	REXO4	1.39784e-06	1.21328e-05	2.05857e-06
elephant_GLEAN_10019393	LMBRD2	8.01692e-12	9.27792e-11	1.65797e-10
elephant_GLEAN_10020915	GMNN	0	0	1.61188e-08
elephant_GLEAN_10010298	BBOF1	4.88498e-14	6.34762e-13	1.97483e-10
elephant_GLEAN_10021142	CYP39A1	2.8657e-08	2.71538e-07	2.03703e-07
elephant_GLEAN_10005859	PRDM10	0	0	0
elephant_GLEAN_10003382	SLC26A9	8.86337e-05	0.000692247	2.59373e-05
elephant_GLEAN_10007654	ZFAND1	2.82027e-06	2.41955e-05	2.89692e-05
elephant_GLEAN_10008480	LCLAT1	2.39902e-07	2.15379e-06	0.000391419
elephant_GLEAN_10013217	ORC5	4.47158e-05	0.000356763	0.00195994
elephant_GLEAN_10001050	EIF2AK2	2.22045e-16	3.21422e-15	5.68176e-11
elephant_GLEAN_10001752	STX6	8.3962e-07	7.40331e-06	4.39792e-07
elephant_GLEAN_10019824	MYOT	0	0	0
elephant_GLEAN_10013368	SLC13A4	0	0	9.03611e-13
elephant_GLEAN_10001890	ACBD3	0	0	0
elephant_GLEAN_10019460	CCNO	5.55112e-16	7.90678e-15	3.2306e-10
elephant_GLEAN_10019441	ISL1	0.000519289	0.00387202	2.80397e-06
elephant_GLEAN_10004332	ZDHHC2	0	0	6.4422e-10
elephant_GLEAN_10014130	ORC4	4.77697e-05	0.000379765	0.000579651
elephant_GLEAN_10018066	LAPTM5	0	0	1.36892e-09
elephant_GLEAN_10004614	APOH	0	0	6.66134e-16
elephant_GLEAN_10008070	TNRC18	0	0	6.15391e-12
elephant_GLEAN_10005706	UBE4A	0.000452845	0.00338795	9.71307e-05
elephant_GLEAN_10001932	SLC30A10	0	0	4.00881e-11
elephant_GLEAN_10014809	MFSD7	0	0	4.19952e-11
elephant_GLEAN_10016234	PTPRB	1.33227e-14	1.77796e-13	1.88738e-15
elephant_GLEAN_10008874	MBD1	0	0	0
elephant_GLEAN_10002335	KLHDC8B	5.25999e-11	5.81478e-10	1.24816e-09
elephant_GLEAN_10009891	TEP1	5.99125e-09	5.87751e-08	4.46755e-10
elephant_GLEAN_10017079	WDR37	0.0031681	0.0224188	0.00236913
elephant_GLEAN_10010076	KIAA0391	0	0	8.10463e-15
elephant_GLEAN_10007693	TRPA1	0	0	0
elephant_GLEAN_10007056	PEAK1	0.00227041	0.0163	0.00104673
elephant_GLEAN_10007679	CRISPLD1	3.49862e-05	0.000281664	7.65512e-06
elephant_GLEAN_10007697	XKR9	0	0	2.22045e-16
elephant_GLEAN_10017185	TMPRSS9	0	0	0
elephant_GLEAN_10000962	PSME4	2.19211e-07	1.97201e-06	7.15482e-07
elephant_GLEAN_10009146	TFPT	0	0	1.66533e-16
elephant_GLEAN_10014144	HNMT	2.33147e-14	3.09285e-13	1.06387e-11
elephant_GLEAN_10012949	INHBA	0.00152746	0.0111097	0.00917281
elephant_GLEAN_10015578	LAMP2	2.22045e-16	3.21422e-15	4.03908e-07
elephant_GLEAN_10020840	TXNDC5	4.25349e-12	5.00066e-11	1.35625e-12
elephant_GLEAN_10010440	TRAF3	4.44089e-15	6.11001e-14	6.46663e-10
elephant_GLEAN_10007294	SH3D19	0	0	0
elephant_GLEAN_10007494	TG	0	0	0
elephant_GLEAN_10006558	HHEX	6.54419e-11	7.18083e-10	2.95238e-07
elephant_GLEAN_10019794	CDKL3	0	0	1.91347e-13
elephant_GLEAN_10000898	PIK3R4	0	0	0
elephant_GLEAN_10002928	DRC7	0	0	0
elephant_GLEAN_10001803	AGT	3.51985e-08	3.30005e-07	1.30527e-07
elephant_GLEAN_10020496	AFAP1L1	0	0	0
elephant_GLEAN_10017341	CC2D1A	1.37968e-09	1.41274e-08	1.84879e-09
elephant_GLEAN_10021751	THEMIS	0.000299444	0.00225931	4.84986e-05
elephant_GLEAN_10021586	PM20D2	1.16281e-07	1.06767e-06	2.25678e-05
elephant_GLEAN_10012912	IGFBP1	2.14244e-08	2.04313e-07	3.92588e-06
elephant_GLEAN_10013216	RELN	0	0	0
elephant_GLEAN_10013543	SNED1	8.21565e-15	1.10637e-13	2.38698e-15
elephant_GLEAN_10004868	TBX21	0	0	1.11022e-16
elephant_GLEAN_10012173	KIAA1549L	0	0	0
elephant_GLEAN_10015010	FOXP3	1.92613e-12	2.3072e-11	0.000185073
elephant_GLEAN_10004591	COG1	0.00357985	0.0252923	0.000379548
elephant_GLEAN_10011184	PRRC2B	0.00258076	0.0184091	0.000272891
elephant_GLEAN_10004468	SLC26A11	0	0	0
elephant_GLEAN_10012664	DGAT2	0	0	8.80713e-10
elephant_GLEAN_10004197	PHYHIP	0	0	0
elephant_GLEAN_10016714	KCNJ8	3.93019e-14	5.12192e-13	2.38958e-06
elephant_GLEAN_10017157	ABHD17A	0	0	0
elephant_GLEAN_10001667	ZGPAT	5.46769e-09	5.39965e-08	4.41062e-05
elephant_GLEAN_10013771	ARPC2	2.53121e-06	2.17998e-05	1.00014e-05
elephant_GLEAN_10007712	MCMDC2	3.00765e-08	2.82579e-07	9.6734e-07
elephant_GLEAN_10012640	PPME1	0	0	0
elephant_GLEAN_10006720	PDCD4	0	0	0
elephant_GLEAN_10012185	RCN1	0	0	0
elephant_GLEAN_10012532	CTR9	0	0	0
elephant_GLEAN_10013254	PPP1R3A	1.60092e-05	0.000131264	5.46363e-05
elephant_GLEAN_10004861	SRCIN1	0	0	7.99361e-15
elephant_GLEAN_10012769	FAM76B	5.55112e-15	7.59051e-14	2.26825e-10
elephant_GLEAN_10020292	TOM1L2	0	0	0
elephant_GLEAN_10021604	UFL1	0	0	0
elephant_GLEAN_10016628	ARID2	0	0	0
elephant_GLEAN_10001900	ENAH	0	0	1.13241e-08
elephant_GLEAN_10014198	SAP130	0	0	0
elephant_GLEAN_10008219	MKL2	0	0	0
elephant_GLEAN_10016967	CDC123	0.00269565	0.0191978	0.00490949
elephant_GLEAN_10007273	SLC10A7	0	0	5.55112e-17
elephant_GLEAN_10014347	ENPEP	0	0	0
elephant_GLEAN_10017897	IGSF21	4.12135e-08	3.83968e-07	1.12901e-06
elephant_GLEAN_10016726	AEBP2	0.000163033	0.00124917	9.63185e-05
elephant_GLEAN_10017845	VPS13D	1.03798e-05	8.63814e-05	2.90117e-09
elephant_GLEAN_10006378	POLR3A	5.15175e-09	5.09897e-08	2.32689e-11
elephant_GLEAN_10015062	RGN	0.000102005	0.000791121	2.96783e-05
elephant_GLEAN_10019612	HAPLN1	8.15681e-12	9.41529e-11	2.92898e-08
elephant_GLEAN_10021792	SLC2A12	0	0	0
elephant_GLEAN_10014020	METTL8	0	0	1.33854e-12
elephant_GLEAN_10006729	VTI1A	0	0	2.44266e-06
elephant_GLEAN_10005007	INTS2	0	0	0
elephant_GLEAN_10008894	RAB27B	5.02406e-09	4.98369e-08	1.96549e-09
elephant_GLEAN_10003778	MLXIP	0	0	0
elephant_GLEAN_10015237	PHEX	0	0	2.39808e-14
elephant_GLEAN_10005400	MYBBP1A	6.27886e-11	6.90674e-10	5.92985e-06
elephant_GLEAN_10008331	KREMEN2	3.33067e-16	4.79013e-15	1.69445e-10
elephant_GLEAN_10019658	LIX1	0.000158138	0.00121375	0.000201509
elephant_GLEAN_10003486	RUNX1	0	0	0
elephant_GLEAN_10016897	B4GALNT3	0	0	0
elephant_GLEAN_10008899	WDR7	5.78582e-06	4.86973e-05	5.05436e-08
elephant_GLEAN_10003780	PSMD9	0	0	0
elephant_GLEAN_10011125	FAM102A	1.18572e-13	1.49697e-12	1.21331e-12
elephant_GLEAN_10010787	FKTN	6.95822e-05	0.000546331	0.00546815
elephant_GLEAN_10018250	IPO13	0	0	0
elephant_GLEAN_10006379	DLG5	2.61666e-11	2.92908e-10	6.93013e-10
elephant_GLEAN_10019672	PAM	0.00300484	0.0213656	6.67482e-05
elephant_GLEAN_10013858	STRADB	9.3939e-10	9.73111e-09	2.68154e-10
elephant_GLEAN_10012438	HPX	0	0	0
elephant_GLEAN_10016982	FAM107B	0	0	0
elephant_GLEAN_10007851	FAM57B	3.74913e-09	3.76949e-08	8.28162e-06
elephant_GLEAN_10015698	CD99L2	0	0	0
elephant_GLEAN_10021639	QRSL1	5.8048e-12	6.78856e-11	7.63462e-12
elephant_GLEAN_10007611	RAD54B	8.34888e-14	1.07232e-12	3.94129e-15
elephant_GLEAN_10017901	TAS1R2	0	0	0
elephant_GLEAN_10021911	TMEM181	2.00318e-12	2.39304e-11	4.61331e-12
elephant_GLEAN_10002004	RBM33	0	0	1.78357e-13
elephant_GLEAN_10000490	RBBP8NL	1.11022e-16	1.63372e-15	1.35402e-09
elephant_GLEAN_10016984	HSPA14	0.00188371	0.0136117	5.84504e-05
elephant_GLEAN_10009623	C19ORF47	0	0	1.45039e-10
elephant_GLEAN_10011218	ABHD17B	1.35422e-07	1.24085e-06	4.29892e-05
elephant_GLEAN_10001977	INTS7	1.88738e-15	2.6211e-14	5.15699e-14
elephant_GLEAN_10008695	IMPA2	0	0	1.66656e-09
elephant_GLEAN_10005610	DZIP1	1.25132e-08	1.20626e-07	2.03494e-07
elephant_GLEAN_10016097	GNPTAB	0.00638387	0.0445368	0.00098496
elephant_GLEAN_10001811	GNPAT	0.000343116	0.00257569	0.000419869
elephant_GLEAN_10005513	RNASEH2B	1.262e-06	1.09752e-05	0.000278624
elephant_GLEAN_10021365	CYP21	7.07545e-13	8.66207e-12	1.39981e-08
elephant_GLEAN_10001934	LYPLAL1	0	0	7.66609e-14
elephant_GLEAN_10012181	CCDC73	0	0	0
elephant_GLEAN_10010406	UNC79	0	0	0
elephant_GLEAN_10020138	F12	0	0	0
elephant_GLEAN_10016013	TMPRSS6	1.13572e-09	1.16831e-08	8.20451e-07
elephant_GLEAN_10006672	FBXL15	0	0	1.83187e-15
elephant_GLEAN_10015870	TRMU	0	0	1.41233e-10
elephant_GLEAN_10003453	IPO9	0	0	0
elephant_GLEAN_10016841	CD4	0	0	6.66134e-16
elephant_GLEAN_10001265	C20ORF194	0	0	0
elephant_GLEAN_10004412	NARF	0	0	0
elephant_GLEAN_10013175	RUNDC3B	0	0	0
elephant_GLEAN_10021126	RHAG	1.19371e-12	1.44546e-11	1.38556e-12
elephant_GLEAN_10014014	METAP1D	0	0	7.47735e-14
elephant_GLEAN_10001202	KIF16B	6.02723e-05	0.000474912	6.54449e-05
elephant_GLEAN_10010563	NFIB	7.77156e-15	1.05295e-13	5.44564e-13
elephant_GLEAN_10009436	CLPTM1	0	0	0
elephant_GLEAN_10010758	TMEFF1	0	0	1.11022e-16
elephant_GLEAN_10021157	NFKBIE	7.14542e-07	6.31297e-06	2.28149e-05
elephant_GLEAN_10008595	FAM49A	6.09512e-14	7.85123e-13	7.09732e-12
elephant_GLEAN_10021905	ZDHHC14	0.000351468	0.00263394	0.0013751
elephant_GLEAN_10007263	HHIP	0	0	0
elephant_GLEAN_10021533	TMEM30A	0	0	1.05471e-14
elephant_GLEAN_10017501	LONP1	0	0	0
elephant_GLEAN_10008041	EIF3B	2.08193e-07	1.88434e-06	1.83883e-07
elephant_GLEAN_10021234	KIF6	0	0	0
elephant_GLEAN_10008096	LMTK2	0	0	0
elephant_GLEAN_10020586	MAATS1	2.76444e-05	0.000225003	4.12377e-06
elephant_GLEAN_10009517	ALKBH6	2.08012e-07	1.88654e-06	2.19627e-06
elephant_GLEAN_10011534	CST6	4.07319e-09	4.07686e-08	4.46254e-09
elephant_GLEAN_10005405	ZZEF1	0	0	0
elephant_GLEAN_10013215	SLC26A5	0	0	0
elephant_GLEAN_10007797	PALB2	9.4546e-05	0.000737127	0.000100301
elephant_GLEAN_10020335	KCNJ6	0	0	0
elephant_GLEAN_10012084	MTCH2	0	0	0
elephant_GLEAN_10001114	TOPBP1	1.11022e-16	1.63372e-15	1.95899e-13
elephant_GLEAN_10003767	KNTC1	0	0	0
elephant_GLEAN_10012710	CCDC83	1.18707e-05	9.84208e-05	1.67785e-07
elephant_GLEAN_10021174	TJAP1	6.66134e-16	9.36803e-15	8.58619e-12
elephant_GLEAN_10020155	COL23A1	1.89061e-11	2.13245e-10	1.11022e-16
elephant_GLEAN_10014022	GORASP2	0	0	9.06899e-11
elephant_GLEAN_10004539	SAP30BP	1.25633e-12	1.51715e-11	0.000229237
elephant_GLEAN_10005225	TRPV2	8.75106e-05	0.000684678	0.00856739
elephant_GLEAN_10019505	CENPK	0	0	7.63184e-11
elephant_GLEAN_10018829	CFAP45	0	0	0
elephant_GLEAN_10003071	NUP58	0	0	0
elephant_GLEAN_10015165	MSL3	0.000894192	0.00662298	0.0011717
elephant_GLEAN_10002844	DPY19L3	2.02416e-12	2.41162e-11	4.50219e-09
elephant_GLEAN_10011220	GDA	0	0	0
elephant_GLEAN_10001862	CEP170	0	0	0
elephant_GLEAN_10000543	GAMT	0.00171884	0.0124812	0.00755279
elephant_GLEAN_10015857	UPK3A	0.00095361	0.00703961	0.000483502
elephant_GLEAN_10016091	IGF1	0.000109711	0.00084792	0.0134717
elephant_GLEAN_10003273	COMMD2	0	0	3.33067e-16
elephant_GLEAN_10017268	RGL3	0	0	0
elephant_GLEAN_10007718	ADHFE1	0	0	5.55112e-17
elephant_GLEAN_10007820	IL21R	0	0	1.78436e-08
elephant_GLEAN_10005124	KIAA0100	0	0	0
elephant_GLEAN_10019501	FAM159B	6.12761e-09	5.99804e-08	1.50325e-06
elephant_GLEAN_10017945	WNT4	0	0	5.3213e-10
elephant_GLEAN_10006045	PTCD3	0	0	0
elephant_GLEAN_10002331	USP19	2.16439e-07	1.95103e-06	4.01636e-08
elephant_GLEAN_10004308	GTF2E2	1.11888e-11	1.27823e-10	1.31128e-10
elephant_GLEAN_10017265	PLPPR2	0	0	1.54216e-12
elephant_GLEAN_10000622	FOXK1	0	0	1.72085e-15
elephant_GLEAN_10004144	ELP3	1.152e-07	1.05994e-06	3.21643e-06
elephant_GLEAN_10001998	UBE3C	0	0	0
elephant_GLEAN_10010955	STKLD1	0.00102345	0.00753018	0.000512296
elephant_GLEAN_10003657	ZPLD1	0	0	1.18436e-08
elephant_GLEAN_10017428	TIMM44	0	0	0
elephant_GLEAN_10011449	NADSYN1	0	0	0
elephant_GLEAN_10020141	DBN1	0	0	0
elephant_GLEAN_10013266	CFTR	7.89193e-08	7.27629e-07	3.95534e-08
elephant_GLEAN_10013405	AGK	0	0	6.66134e-16
elephant_GLEAN_10001601	VAPB	0	0	0
elephant_GLEAN_10001230	HAO1	5.56311e-06	4.69117e-05	0.00014021
elephant_GLEAN_10020038	TTC1	1.872e-07	1.70126e-06	4.84742e-06
elephant_GLEAN_10001539	PTGIS	5.30962e-06	4.49447e-05	6.13342e-06
elephant_GLEAN_10004767	TTC25	0	0	0
elephant_GLEAN_10003050	XPO4	1.82121e-12	2.19335e-11	3.80196e-13
elephant_GLEAN_10002188	EEFSEC	2.27134e-05	0.000185208	1.04072e-05
elephant_GLEAN_10013179	DMTF1	0.00202019	0.0145743	0.00744099
elephant_GLEAN_10006414	ECD	0	0	0
elephant_GLEAN_10012100	ARFGAP2	9.36599e-10	9.72488e-09	1.81419e-06
elephant_GLEAN_10020445	RRP1B	0	0	0
elephant_GLEAN_10001488	SDC4	6.03931e-05	0.000475021	0.00132261
elephant_GLEAN_10019044	CTSK	4.31764e-07	3.84521e-06	4.00049e-07
elephant_GLEAN_10014027	UBR3	1.51692e-05	0.000124606	7.7872e-06
elephant_GLEAN_10014762	NCAPG	4.35999e-05	0.000348485	0.000560668
elephant_GLEAN_10011092	GOLGA1	0	0	0
elephant_GLEAN_10010682	RUSC2	0	0	0
elephant_GLEAN_10019574	AGGF1	0	0	1.11022e-16
elephant_GLEAN_10001376	AHCY	0	0	1.11022e-16
elephant_GLEAN_10004172	ADAM7	0	0	0
elephant_GLEAN_10019692	EPB41L4A	0	0	0
elephant_GLEAN_10020800	MYLK4	3.62781e-08	3.3941e-07	9.49244e-08
elephant_GLEAN_10015194	PIR	1.07911e-06	9.4401e-06	2.36507e-06
elephant_GLEAN_10007198	LACTB	0.0065928	0.0459223	0.00228609
elephant_GLEAN_10003668	CD47	6.02046e-10	6.31013e-09	2.76019e-10
elephant_GLEAN_10021564	CEP162	0	0	0
elephant_GLEAN_10012096	MADD	0	0	0
elephant_GLEAN_10008102	TRRAP	0	0	0
elephant_GLEAN_10011170	GPR107	0	0	0
elephant_GLEAN_10004680	FMNL1	0	0	1.30895e-12
elephant_GLEAN_10015453	SLC16A2	0	0	0
elephant_GLEAN_10007783	POLR3E	1.43925e-07	1.31605e-06	4.03183e-09
elephant_GLEAN_10005281	CTC1	0	0	0
elephant_GLEAN_10007879	ITGAL	0	0	0
elephant_GLEAN_10002752	SPIRE2	3.65414e-10	3.89424e-09	1.03772e-09
elephant_GLEAN_10002936	CFAP20	4.62138e-06	3.91935e-05	0.00122968
elephant_GLEAN_10011188	RAPGEF1	0	0	0
elephant_GLEAN_10021276	ARMC12	0	0	2.86364e-08
elephant_GLEAN_10001838	ERO1B	0.000282686	0.00214013	3.27552e-05
elephant_GLEAN_10000935	KIAA1841	0	0	0
elephant_GLEAN_10007990	SH2B2	1.17728e-12	1.42946e-11	1.2119e-11
elephant_GLEAN_10002162	TMEM43	4.79998e-09	4.77206e-08	3.9864e-09
elephant_GLEAN_10019622	MEF2C	0	0	0
elephant_GLEAN_10005711	IFT46	0	0	0
elephant_GLEAN_10016986	DCLRE1C	8.05411e-10	8.40198e-09	7.28314e-08
elephant_GLEAN_10011020	GRIN1	0	0	6.7335e-14
elephant_GLEAN_10010943	CDC37L1	9.20087e-06	7.68584e-05	2.53262e-05
elephant_GLEAN_10016753	GUCY2C	0	0	0
elephant_GLEAN_10014683	BEND4	4.46494e-06	3.79392e-05	1.29157e-05
elephant_GLEAN_10017860	CASP9	1.63388e-08	1.5615e-07	1.99315e-07
elephant_GLEAN_10012594	PDE2A	2.95921e-08	2.78617e-07	6.84545e-10
elephant_GLEAN_10014351	CFI	8.73986e-10	9.096e-09	1.75804e-07
elephant_GLEAN_10019297	MARCH6	0	0	3.88578e-14
elephant_GLEAN_10008662	KIDINS220	0	0	0
elephant_GLEAN_10000954	MTIF2	0	0	5.55112e-17
elephant_GLEAN_10017683	GMIP	0	0	0
elephant_GLEAN_10018417	ALG6	1.11022e-16	1.63372e-15	3.40367e-12
elephant_GLEAN_10004537	GALK1	0	0	4.54274e-09
elephant_GLEAN_10009656	DEDD2	6.66134e-16	9.36803e-15	7.88813e-14
elephant_GLEAN_10001815	TSNAX	0	0	2.88658e-15
elephant_GLEAN_10020280	PRPSAP2	1.02187e-11	1.17344e-10	9.86062e-09
elephant_GLEAN_10014368	DKK2	1.55431e-15	2.16532e-14	2.41499e-09
elephant_GLEAN_10020014	SGCD	0	0	1.48437e-13
elephant_GLEAN_10000856	MLH1	3.63867e-05	0.000292409	1.2315e-05
elephant_GLEAN_10021833	AIG1	0	0	5.55112e-17
elephant_GLEAN_10001269	N4BP3	2.58493e-09	2.61078e-08	3.02354e-07
elephant_GLEAN_10018062	MECR	5.47516e-06	4.62578e-05	2.81176e-06
elephant_GLEAN_10011197	AK8	6.78566e-08	6.26933e-07	1.69184e-08
elephant_GLEAN_10017965	PITHD1	2.0972e-09	2.1376e-08	0.000718061
elephant_GLEAN_10016955	GATA3	1.51252e-06	1.31026e-05	4.46161e-05
elephant_GLEAN_10013584	RBM44	3.55407e-06	3.03153e-05	3.03744e-09
elephant_GLEAN_10019745	ALDH7A1	0	0	8.14904e-14
elephant_GLEAN_10017880	SZRD1	3.76962e-09	3.78153e-08	1.01601e-07
elephant_GLEAN_10003245	XRN1	0	0	0
elephant_GLEAN_10011084	LHX2	5.69853e-09	5.60271e-08	2.30963e-09
elephant_GLEAN_10008186	SYT17	0	0	1.10467e-12
elephant_GLEAN_10008854	LOXHD1	0.00590392	0.0414487	0.0201452
elephant_GLEAN_10018309	CYP4B1	1.12355e-13	1.42252e-12	7.23966e-11
elephant_GLEAN_10020671	BDH1	7.42272e-09	7.21807e-08	0.000836467
elephant_GLEAN_10004852	FBXO47	0	0	0
elephant_GLEAN_10007368	TUBGCP5	8.88178e-14	1.13096e-12	4.29018e-12
elephant_GLEAN_10011135	COQ4	3.96447e-10	4.19479e-09	8.83784e-08
elephant_GLEAN_10008382	SPSB3	0.00221734	0.0159448	0.0100631
elephant_GLEAN_10001540	B4GALT5	1.012e-06	8.8705e-06	1.54986e-06
elephant_GLEAN_10007005	EFL1	0	0	0
elephant_GLEAN_10013362	WDR91	0	0	0
elephant_GLEAN_10004620	HELZ	0	0	0
elephant_GLEAN_10004561	CDR2L	1.70372e-10	1.84667e-09	2.78045e-06
elephant_GLEAN_10008965	FAM69C	0.00138811	0.0101128	0.000776407
elephant_GLEAN_10004093	COMT	0	0	5.17864e-13
elephant_GLEAN_10013315	CCDC136	0	0	1.67644e-14
elephant_GLEAN_10006646	SEMA4G	0	0	0
elephant_GLEAN_10015156	WWC3	0	0	0
elephant_GLEAN_10008614	ATP6V1C2	5.23699e-11	5.80378e-10	3.85508e-09
elephant_GLEAN_10005830	CHEK1	0.00676424	0.0470427	0.0407997
elephant_GLEAN_10002617	ST3GAL2	2.58682e-14	3.42138e-13	2.0095e-14
elephant_GLEAN_10011159	PTPA	1.11022e-12	1.35173e-11	7.49944e-09
elephant_GLEAN_10011121	AK1	2.59502e-08	2.46416e-07	6.94821e-07
elephant_GLEAN_10011462	ORAOV1	0	0	0
elephant_GLEAN_10018171	MTF1	0	0	0
elephant_GLEAN_10015988	PICK1	0	0	5.55112e-17
elephant_GLEAN_10009809	EIF2AK4	0	0	0
elephant_GLEAN_10007370	NIPA2	1.51105e-08	1.44723e-07	2.48877e-07
elephant_GLEAN_10017310	BEST2	0	0	0
elephant_GLEAN_10013277	AASS	0	0	1.06026e-14
elephant_GLEAN_10004209	GFRA2	0	0	3.14833e-11
elephant_GLEAN_10002256	KIF15	0	0	0
elephant_GLEAN_10003669	IFT57	0	0	0
elephant_GLEAN_10021227	OARD1	3.18154e-07	2.85056e-06	1.27747e-05
elephant_GLEAN_10002566	PRMT7	1.42137e-08	1.36427e-07	6.20557e-10
elephant_GLEAN_10015226	MAP7D2	4.67303e-10	4.90945e-09	1.25534e-07
elephant_GLEAN_10019936	SH3RF1	0	0	0
elephant_GLEAN_10014812	TMEM175	0.000294188	0.00222342	0.000712881
elephant_GLEAN_10015516	TMEM164	9.01652e-07	7.93453e-06	0.000149696
elephant_GLEAN_10017000	TRDMT1	0	0	1.77286e-10
elephant_GLEAN_10001885	PSEN2	3.04201e-14	3.99961e-13	1.02965e-11
elephant_GLEAN_10002023	CRYGN	1.34787e-09	1.38335e-08	5.39608e-06
elephant_GLEAN_10020645	LRCH3	1.91513e-11	2.15465e-10	1.69833e-10
elephant_GLEAN_10020285	FLII	0	0	0
elephant_GLEAN_10004827	GSDMA	0.00635138	0.0443798	0.0028086
elephant_GLEAN_10019461	DHX29	0	0	0
elephant_GLEAN_10018021	NUDC	3.7966e-10	4.02675e-09	1.4922e-07
elephant_GLEAN_10019561	COL4A3BP	0	0	0
elephant_GLEAN_10007543	MRPL13	1.55431e-13	1.95123e-12	1.81521e-12
elephant_GLEAN_10012877	FAM35A	2.927e-08	2.76757e-07	4.56076e-06
elephant_GLEAN_10019313	NSUN2	0	0	0
elephant_GLEAN_10005110	NLK	0	0	0
elephant_GLEAN_10004085	CDC45	0.00102826	0.00755301	0.000261643
elephant_GLEAN_10021145	ENPP4	0	0	4.44089e-16
elephant_GLEAN_10002750	ZNF276	2.10677e-11	2.36426e-10	3.68919e-08
elephant_GLEAN_10011755	LPXN	1.47344e-11	1.67468e-10	7.31496e-07
elephant_GLEAN_10002088	EDEM1	0	0	0
elephant_GLEAN_10008362	RAB26	8.4195e-09	8.16948e-08	4.65051e-09
elephant_GLEAN_10002316	UQCRC1	1.85074e-13	2.31682e-12	5.91353e-09
elephant_GLEAN_10007866	KIF22	0.000120749	0.000931611	0.000263314
elephant_GLEAN_10004557	SLC16A5	0	0	0
elephant_GLEAN_10006049	SFTPB	3.00815e-12	3.56486e-11	1.41423e-07
elephant_GLEAN_10007199	TPM1	2.23722e-09	2.26991e-08	1.35768e-11
elephant_GLEAN_10001850	KMO	1.8172e-07	1.65484e-06	3.15236e-07
elephant_GLEAN_10006733	HABP2	0.000320246	0.00240808	0.000397729
elephant_GLEAN_10001432	TGM2	8.82627e-14	1.12713e-12	3.28173e-09
elephant_GLEAN_10020199	SQSTM1	0	0	0
elephant_GLEAN_10005363	SLC25A11	0	0	6.4948e-15
elephant_GLEAN_10018358	NULL	3.3189e-07	2.96764e-06	6.43073e-08
elephant_GLEAN_10003709	SFSWAP	1.28029e-05	0.000105755	7.10089e-07
elephant_GLEAN_10017238	CDC37	0	0	1.38778e-15
elephant_GLEAN_10010485	AK7	3.79044e-05	0.000304056	0.000289655
elephant_GLEAN_10021434	ABCF1	1.04111e-09	1.07597e-08	7.41903e-09
elephant_GLEAN_10009553	LSR	0	0	0
elephant_GLEAN_10003171	PCID2	0	0	5.55112e-17
elephant_GLEAN_10004538	ITGB4	0	0	0
elephant_GLEAN_10004243	DKK4	1.2923e-13	1.62691e-12	6.65858e-11
elephant_GLEAN_10017992	LDLRAP1	0	0	1.44329e-15
elephant_GLEAN_10020147	TMED9	0	0	0
elephant_GLEAN_10001535	DDX27	0	0	1.11022e-16
elephant_GLEAN_10008014	PDGFA	2.63646e-06	2.26623e-05	1.89778e-05
elephant_GLEAN_10002978	SAP30	0.00541973	0.03817	0.000427366
elephant_GLEAN_10010089	MIPOL1	0.00306387	0.0217506	0.0103786
elephant_GLEAN_10004358	UFSP2	8.88178e-15	1.19247e-13	1.27565e-13
elephant_GLEAN_10005543	NHLRC3	4.44256e-07	3.94855e-06	9.91681e-05
elephant_GLEAN_10001340	TTLL9	6.89571e-12	8.02213e-11	5.08094e-13
elephant_GLEAN_10006316	BUB1	0.00574156	0.0403726	0.0194545
elephant_GLEAN_10000931	XPO1	0	0	0
elephant_GLEAN_10020534	SLC9C1	2.31459e-12	2.75028e-11	4.66839e-11
elephant_GLEAN_10021548	TTK	0	0	0
elephant_GLEAN_10000977	PPP1R21	0.000240538	0.00182726	2.22436e-05
elephant_GLEAN_10001116	BFSP2	0	0	0
elephant_GLEAN_10014502	FGF5	3.73499e-10	3.97088e-09	3.93217e-07
elephant_GLEAN_10004388	TGS1	1.14634e-05	9.52214e-05	0.000910183
elephant_GLEAN_10002266	SLC6A20	0	0	0
elephant_GLEAN_10017151	PLK5	7.29417e-13	8.90529e-12	5.58107e-06
elephant_GLEAN_10013299	GCC1	1.23945e-05	0.000102572	1.38027e-05
elephant_GLEAN_10014748	CCDC149	4.48052e-09	4.46445e-08	1.72639e-05
elephant_GLEAN_10001775	SEC16B	0	0	0
elephant_GLEAN_10015753	FAM50A	0	0	0
elephant_GLEAN_10007902	BCKDK	6.88338e-15	9.38336e-14	1.2356e-11
elephant_GLEAN_10018719	MYOC	5.31797e-13	6.56474e-12	3.08456e-10
elephant_GLEAN_10004183	CHMP7	1.41389e-05	0.000116358	0.00167406
elephant_GLEAN_10003344	HHAT	0	0	2.41284e-11
elephant_GLEAN_10015537	IL13RA2	0	0	2.79166e-12
elephant_GLEAN_10015670	PHF6	0	0	0
elephant_GLEAN_10007722	TRIM55	0.000571962	0.00425762	0.000133739
elephant_GLEAN_10008045	LFNG	4.30049e-08	3.9982e-07	1.18033e-06
elephant_GLEAN_10018216	FOXJ3	1.23669e-06	1.07762e-05	2.01181e-06
elephant_GLEAN_10008285	CORO7	0	0	0
elephant_GLEAN_10011112	FAM129B	5.70074e-05	0.000452395	6.35859e-05
elephant_GLEAN_10012507	TUB	4.51725e-05	0.000359761	0.00137851
elephant_GLEAN_10021187	KLHDC3	1.87956e-11	2.12539e-10	6.80301e-09
elephant_GLEAN_10006738	NHLRC2	0.00014144	0.00108747	0.000106001
elephant_GLEAN_10008826	FHOD3	0	0	0
elephant_GLEAN_10017733	PEX10	3.60955e-10	3.85597e-09	1.50377e-10
elephant_GLEAN_10021121	TFAP2D	0	0	0
elephant_GLEAN_10002194	MGLL	8.69811e-11	9.49739e-10	9.15151e-10
elephant_GLEAN_10003651	RPL24	0.000947367	0.00700516	0.0279321
elephant_GLEAN_10013030	HOXA7	0.00239095	0.0171101	0.00388681
elephant_GLEAN_10002000	NOM1	0	0	0
elephant_GLEAN_10008502	IFT172	6.27276e-13	7.72192e-12	1.94289e-15
elephant_GLEAN_10010172	EXOC5	2.54543e-09	2.57674e-08	5.17742e-08
elephant_GLEAN_10017802	SLC25A33	1.06793e-10	1.16036e-09	3.311e-07
elephant_GLEAN_10016171	TMTC3	0	0	0
elephant_GLEAN_10014984	HUWE1	0	0	0
elephant_GLEAN_10020653	PCYT1A	8.01192e-12	9.29634e-11	8.56082e-06
elephant_GLEAN_10002196	PODXL2	0	0	1.01585e-14
elephant_GLEAN_10013273	CPED1	0	0	0
elephant_GLEAN_10006470	PBLD	0.00316478	0.0224311	0.0069467
elephant_GLEAN_10021791	TBPL1	3.93605e-08	3.67474e-07	3.36894e-07
elephant_GLEAN_10002550	EDC4	3.20737e-11	3.58129e-10	8.93183e-06
elephant_GLEAN_10019291	BRD9	0	0	0
elephant_GLEAN_10006691	PDCD11	0	0	0
elephant_GLEAN_10009624	PLD3	0	0	5.53446e-14
elephant_GLEAN_10013222	RINT1	0	0	0
elephant_GLEAN_10020118	FAF2	9.48271e-05	0.000738024	2.06988e-05
elephant_GLEAN_10017010	NOP2	1.3495e-11	1.53774e-10	3.54949e-11
elephant_GLEAN_10001383	GGT7	0	0	8.17604e-09
elephant_GLEAN_10006499	FAM13C	0	0	0
elephant_GLEAN_10010847	ALAD	0	0	2.83107e-15
elephant_GLEAN_10021864	PPIL4	0	0	0
elephant_GLEAN_10012871	MMRN2	1.64728e-06	1.42422e-05	5.37191e-07
elephant_GLEAN_10020761	YEATS2	2.97364e-05	0.000241147	6.94629e-05
elephant_GLEAN_10005127	RAB34	0	0	4.33759e-12
elephant_GLEAN_10018041	THEMIS2	3.47341e-05	0.000280142	1.27822e-05
elephant_GLEAN_10019711	KIF3A	1.08098e-11	1.23811e-10	2.43801e-11
elephant_GLEAN_10020677	LSG1	0.00253302	0.0180977	0.00165318
elephant_GLEAN_10009468	SMG9	4.01208e-10	4.22505e-09	1.07182e-05
elephant_GLEAN_10020691	CCDC50	6.81062e-06	5.72144e-05	8.74349e-06
elephant_GLEAN_10005315	CHRNB1	0	0	0
elephant_GLEAN_10016195	MYF5	0	0	0
elephant_GLEAN_10007713	SGK3	2.21003e-09	2.24745e-08	1.73659e-08
elephant_GLEAN_10016126	NEDD1	0	0	0
elephant_GLEAN_10001761	NPHS2	0	0	1.51405e-06
elephant_GLEAN_10019635	FAM172A	0	0	4.99909e-11
elephant_GLEAN_10018433	SGIP1	2.25517e-08	2.14604e-07	3.04136e-08
elephant_GLEAN_10002025	NUB1	6.22813e-12	7.26452e-11	1.30585e-07
elephant_GLEAN_10017225	PPAN	2.9264e-06	2.50576e-05	6.60487e-06
elephant_GLEAN_10019462	SKIV2L2	8.10463e-15	1.09474e-13	2.33147e-15
elephant_GLEAN_10010977	NULL	0.00108002	0.00792016	0.0198295
elephant_GLEAN_10006418	OIT3	1.74839e-06	1.50871e-05	2.69661e-06
elephant_GLEAN_10012978	NPSR1	0	0	0
elephant_GLEAN_10008697	GNAL	0	0	0
elephant_GLEAN_10019417	C7	5.55112e-15	7.59051e-14	1.9939e-06
elephant_GLEAN_10001407	CNBD2	2.83021e-10	3.03071e-09	3.84312e-08
elephant_GLEAN_10007857	MVP	0	0	0
elephant_GLEAN_10010989	NACC2	2.44249e-15	3.38144e-14	1.11022e-16
elephant_GLEAN_10005139	PIPOX	0	0	1.11022e-16
elephant_GLEAN_10015930	PMM1	5.81779e-05	0.00046086	3.79822e-05
elephant_GLEAN_10012889	POLD2	1.11022e-16	1.63372e-15	0
elephant_GLEAN_10020095	CREBRF	0	0	0
elephant_GLEAN_10021666	WASF1	0	0	0
elephant_GLEAN_10004205	DMTN	0.000204878	0.00156172	2.81894e-05
elephant_GLEAN_10004337	PDGFRL	0	0	0
elephant_GLEAN_10003125	TPP2	0.000513644	0.00383636	0.00124584
elephant_GLEAN_10014665	NFXL1	8.63754e-14	1.1062e-12	1.26182e-12
elephant_GLEAN_10005153	BLMH	0	0	0
elephant_GLEAN_10002213	ENTPD3	0	0	0
elephant_GLEAN_10012536	USP47	5.65104e-14	7.30035e-13	2.42114e-11
elephant_GLEAN_10016844	MLF2	3.61933e-14	4.73067e-13	9.76996e-15
elephant_GLEAN_10008523	AGBL5	0	0	4.10783e-15
elephant_GLEAN_10020322	MORC3	1.04622e-09	1.07875e-08	1.52842e-06
elephant_GLEAN_10021801	BCLAF1	0	0	3.73035e-14
elephant_GLEAN_10006452	TSPAN15	3.55271e-14	4.6573e-13	1.76234e-09
elephant_GLEAN_10015992	MICALL1	6.67656e-08	6.18138e-07	5.95826e-10
elephant_GLEAN_10011510	RBM14	0	0	0
elephant_GLEAN_10015188	MOSPD2	0.00182	0.0131728	0.001049
elephant_GLEAN_10019932	KCTD16	4.95159e-14	6.41542e-13	1.2546e-09
elephant_GLEAN_10018139	CLSPN	0	0	0
elephant_GLEAN_10007021	FAH	0.000182304	0.00139442	0.00258305
elephant_GLEAN_10002704	MTHFSD	0	0	5.55112e-17
elephant_GLEAN_10007717	NULL	0	0	1.66533e-16
elephant_GLEAN_10015365	ZMAT1	0	0	8.94994e-11
elephant_GLEAN_10019471	MIER3	0	0	1.44329e-15
elephant_GLEAN_10007780	VWA3A	0	0	0
elephant_GLEAN_10009645	LIPE	0	0	0
elephant_GLEAN_10017588	SLC35E1	4.10783e-05	0.000328922	0.00053217
elephant_GLEAN_10013626	NGEF	2.95694e-08	2.78995e-07	3.26337e-07
elephant_GLEAN_10021536	MYO6	6.67061e-11	7.30152e-10	1.23546e-11
elephant_GLEAN_10002867	KIAA0355	0	0	0
elephant_GLEAN_10006583	SORBS1	0	0	0
elephant_GLEAN_10010124	NEMF	0	0	0
elephant_GLEAN_10018456	NEGR1	0	0	0
elephant_GLEAN_10012614	STIM1	0	0	0
elephant_GLEAN_10007411	HSF1	0.000317279	0.00238981	0.0252472
elephant_GLEAN_10005721	CCDC84	2.42173e-10	2.61217e-09	4.32585e-11
elephant_GLEAN_10003893	C12ORF43	1.11346e-06	9.72147e-06	0.00960583
elephant_GLEAN_10004461	BAIAP2	0	0	0
elephant_GLEAN_10007556	EXT1	0	0	0
elephant_GLEAN_10013366	NUP205	3.9968e-15	5.51608e-14	2.66454e-15
elephant_GLEAN_10008321	MMP25	0	0	0
elephant_GLEAN_10019591	MTX3	6.4437e-08	5.97824e-07	6.80843e-09
elephant_GLEAN_10001733	NMNAT2	0	0	0
elephant_GLEAN_10010348	ADCK1	0	0	2.38698e-14
elephant_GLEAN_10010285	PSEN1	1.21557e-08	1.17435e-07	0.000115693
elephant_GLEAN_10010107	KLHL28	0.000604459	0.004492	0.00010107
elephant_GLEAN_10002554	PSMB10	0.0001001	0.000777701	8.43883e-05
elephant_GLEAN_10019367	C5ORF22	5.1481e-12	6.03646e-11	5.18791e-10
elephant_GLEAN_10002879	CYLD	0	0	0
elephant_GLEAN_10019366	DROSHA	0.000202524	0.00154642	6.32911e-05
elephant_GLEAN_10001652	COL20A1	2.55911e-10	2.75368e-09	6.79882e-10
elephant_GLEAN_10004612	AXIN2	0	0	0
elephant_GLEAN_10011573	SYVN1	0	0	0
elephant_GLEAN_10004208	DOK2	0	0	0
elephant_GLEAN_10003845	TBX3	0	0	5.55112e-17
elephant_GLEAN_10019562	POLK	0	0	0
elephant_GLEAN_10005508	TRIM13	1.02141e-14	1.36721e-13	0
elephant_GLEAN_10004227	SH2D4A	0.000271917	0.00206212	0.00106275
elephant_GLEAN_10006591	BLNK	1.03472e-10	1.12704e-09	1.76458e-10
elephant_GLEAN_10012150	TRAF6	0	0	3.53051e-14
elephant_GLEAN_10020113	KIAA1191	7.77156e-15	1.05295e-13	6.01369e-12
elephant_GLEAN_10003410	SOX13	0	0	4.85856e-12
elephant_GLEAN_10004513	CYGB	2.90914e-05	0.000236348	0.00893253
elephant_GLEAN_10002093	SSUH2	6.66134e-16	9.36803e-15	1.02046e-12
elephant_GLEAN_10014092	ACVR1	1.43219e-14	1.90558e-13	8.17684e-11
elephant_GLEAN_10020276	EPN2	0	0	0
elephant_GLEAN_10013933	TFPI	2.0828e-07	1.88129e-06	7.06208e-06
elephant_GLEAN_10019236	SPAG17	9.96785e-07	8.75437e-06	1.13997e-06
elephant_GLEAN_10001089	ARMC8	1.27965e-08	1.2309e-07	1.54682e-07
elephant_GLEAN_10008065	RADIL	0	0	0
