# Supplementary material for: Chromosome‐level Asian elephant genome assembly and comparative genomics of long‐lived mammals reveal the common substitutions for cancer resistance
Source: Aging Cell. 2023 Jul 3;22(9):e13917. doi: 10.1111/acel.13917 (PMC10497851; doi:10.1111/acel.13917)
Supplement: Supplementary file 3 — Table S21. [file ACEL-22-e13917-s001.xlsx]

## Sheet: Sheet1
Supplementary Table S21. Positively selected genes identified in the Asian elephant, African bush elephant, naked-mole rat and greater horseshoe bat.
Gene_id	Gene symbol	PAML-P-value	adjust P-value	BUSTED-P-value
elephant_GLEAN_10020300	COPS3	1.11027e-06	8.65624e-05	1.06354e-07
elephant_GLEAN_10019938	RBM27	0.00152864	0.0481794	1.16769e-08
elephant_GLEAN_10000898	PIK3R4	4.94277e-08	5.49141e-06	0
elephant_GLEAN_10020880	GMPR	0.000480774	0.0179543	2.39999e-05
elephant_GLEAN_10018155	CSF3R	0.000518392	0.0190391	3.91495e-10
elephant_GLEAN_10018171	MTF1	9.84949e-05	0.00481002	1.66533e-16
elephant_GLEAN_10012181	CCDC73	5.04041e-14	1.59997e-11	0
elephant_GLEAN_10010563	NFIB	0.000164178	0.00736979	8.61811e-13
elephant_GLEAN_10013266	CFTR	3.90066e-07	3.39893e-05	8.89228e-10
elephant_GLEAN_10002213	ENTPD3	0.000232487	0.00993433	0
elephant_GLEAN_10002516	C16ORF70	4.46209e-05	0.00233289	1.13357e-06
elephant_GLEAN_10011084	LHX2	0.000522783	0.019043	3.79113e-09
elephant_GLEAN_10017265	PLPPR2	4.44089e-16	1.97353e-13	6.23116e-05
elephant_GLEAN_10007482	TRAPPC9	0.00159769	0.0493065	5.16489e-05
elephant_GLEAN_10009553	LSR	1.67644e-13	4.13894e-11	0
elephant_GLEAN_10017415	ZNF414	9.91673e-06	0.000667727	0.00208605
elephant_GLEAN_10016234	PTPRB	0.000545762	0.0195594	1.11022e-16
elephant_GLEAN_10019505	CENPK	2.74714e-07	2.54339e-05	8.50431e-14
elephant_GLEAN_10019564	POC5	3.62852e-09	5.03911e-07	0.000251367
elephant_GLEAN_10014665	NFXL1	4.35296e-06	0.000312009	9.38472e-13
elephant_GLEAN_10001953	CENPF	9.62534e-11	1.85978e-08	0
elephant_GLEAN_10021618	PNISR	6.67985e-05	0.0034121	8.75022e-05
elephant_GLEAN_10013299	GCC1	0.00159262	0.0494938	4.30222e-06
elephant_GLEAN_10008874	MBD1	0.00160583	0.049216	0
elephant_GLEAN_10019291	BRD9	0	0	1.61388e-12
elephant_GLEAN_10016628	ARID2	0	0	0
elephant_GLEAN_10021791	TBPL1	0.000890154	0.0304296	0.0108967
elephant_GLEAN_10012614	STIM1	0.00135	0.0431611	0
elephant_GLEAN_10011510	RBM14	1.87134e-09	2.97008e-07	0
elephant_GLEAN_10015570	TMEM255A	3.63126e-07	3.22746e-05	0.00116054
elephant_GLEAN_10007693	TRPA1	0.000819434	0.0282292	0
elephant_GLEAN_10017606	ANO8	5.43545e-06	0.000383415	6.50757e-13
elephant_GLEAN_10010298	BBOF1	1.79502e-05	0.00107798	1.13951e-11
elephant_GLEAN_10005328	NEURL4	0.00054501	0.0196913	0.0394085
elephant_GLEAN_10010134	NIN	0.000185919	0.00818045	0
elephant_GLEAN_10018289	IPP	0.000966059	0.0327723	0
elephant_GLEAN_10005657	DRD2	2.22103e-05	0.00128185	0
elephant_GLEAN_10001932	SLC30A10	4.99611e-11	1.00922e-08	1.29419e-07
elephant_GLEAN_10017562	NCLN	0	0	0
elephant_GLEAN_10014014	METAP1D	1.59504e-06	0.000122213	2.33734e-11
elephant_GLEAN_10006663	C10ORF76	4.95326e-12	1.10061e-09	0
elephant_GLEAN_10020645	LRCH3	8.29269e-05	0.00414076	1.98747e-10
elephant_GLEAN_10004356	CCDC110	0.000352822	0.0141256	0.0107859
elephant_GLEAN_10006679	ARL3	0.00070617	0.0245173	7.41667e-10
elephant_GLEAN_10014984	HUWE1	1.62243e-05	0.0010155	0
elephant_GLEAN_10002867	KIAA0355	4.32316e-10	7.11559e-08	0
elephant_GLEAN_10005007	INTS2	2.01997e-09	3.09543e-07	0
elephant_GLEAN_10007596	MTDH	6.97153e-09	9.1122e-07	2.49105e-11
elephant_GLEAN_10018038	FAM76A	8.7361e-07	7.18949e-05	2.51192e-06
elephant_GLEAN_10010124	NEMF	3.27103e-05	0.00184006	0
elephant_GLEAN_10003273	COMMD2	9.66364e-07	7.80822e-05	1.88542e-11
elephant_GLEAN_10017157	ABHD17A	7.41629e-14	1.93871e-11	2.77556e-16
elephant_GLEAN_10015578	LAMP2	5.21805e-15	1.78377e-12	5.5347e-10
elephant_GLEAN_10004861	SRCIN1	8.88178e-16	3.28922e-13	1.05471e-15
elephant_GLEAN_10003071	NUP58	1.32959e-05	0.0008441	0
elephant_GLEAN_10020691	CCDC50	0.000561816	0.0199737	3.01973e-06
elephant_GLEAN_10017731	MORN1	0.00109412	0.0368353	1.20264e-08
elephant_GLEAN_10001265	C20ORF194	7.8402e-08	8.29568e-06	0
elephant_GLEAN_10016841	CD4	7.42326e-08	8.04609e-06	1.11022e-16
elephant_GLEAN_10011197	AK8	3.85288e-05	0.00206291	5.52735e-09
elephant_GLEAN_10007712	MCMDC2	0.00111146	0.0371378	8.55515e-07
elephant_GLEAN_10018250	IPO13	0.000138836	0.00636069	0
elephant_GLEAN_10012532	CTR9	1.70342e-05	0.00103699	0
elephant_GLEAN_10002575	UTP4	0.000602126	0.0210697	1.76648e-05
elephant_GLEAN_10005858	NFRKB	7.68418e-06	0.000525361	0
elephant_GLEAN_10011573	SYVN1	0.000387871	0.0151202	0
elephant_GLEAN_10015670	PHF6	3.52393e-09	5.05172e-07	1.11022e-16
elephant_GLEAN_10021365	CYP21	3.72075e-05	0.00201647	5.88404e-08
elephant_GLEAN_10000937	PUS10	1.95658e-05	0.00115934	0
elephant_GLEAN_10005127	RAB34	0	0	0
elephant_GLEAN_10012712	EED	3.4711e-05	0.0019282	0
elephant_GLEAN_10002004	RBM33	1.13796e-10	2.10712e-08	4.66294e-15
elephant_GLEAN_10014351	CFI	1.33312e-07	1.28791e-05	9.16287e-08
elephant_GLEAN_10011462	ORAOV1	4.19299e-05	0.00221829	1.98981e-08
elephant_GLEAN_10019253	CHD1L	0.0015715	0.0491812	0.000686993
elephant_GLEAN_10014201	WDR33	3.99925e-10	6.83564e-08	0
elephant_GLEAN_10019692	EPB41L4A	0.000370515	0.0147015	0
elephant_GLEAN_10008014	PDGFA	6.20407e-07	5.20206e-05	1.08369e-07
elephant_GLEAN_10019562	POLK	0.000110501	0.00528027	0
elephant_GLEAN_10020731	EHHADH	2.92422e-06	0.000213037	2.67198e-07
elephant_GLEAN_10021864	PPIL4	0.000489343	0.018122	0
elephant_GLEAN_10013543	SNED1	2.98532e-11	6.31751e-09	1.76525e-14
elephant_GLEAN_10019297	MARCH6	0.000234977	0.00994513	0
elephant_GLEAN_10007263	HHIP	0.00123443	0.0406357	0
elephant_GLEAN_10018139	CLSPN	0	0	0
elephant_GLEAN_10004887	HOXB5	0.000295444	0.012157	0.000489185
elephant_GLEAN_10014886	ZFYVE28	0.000304191	0.0122893	8.40026e-07
elephant_GLEAN_10019561	COL4A3BP	3.25292e-07	2.9502e-05	0
elephant_GLEAN_10006379	DLG5	1.12795e-05	0.00074815	2.61355e-10
elephant_GLEAN_10003668	CD47	0.000284705	0.0118246	4.19509e-09
elephant_GLEAN_10021666	WASF1	5.42414e-05	0.00280289	0
elephant_GLEAN_10019100	DPH5	4.65471e-08	5.30398e-06	8.00367e-05
elephant_GLEAN_10012438	HPX	2.64627e-08	3.09475e-06	0
elephant_GLEAN_10000935	KIAA1841	0.000445368	0.0170622	0
elephant_GLEAN_10008321	MMP25	0.00127859	0.0417799	0
elephant_GLEAN_10006729	VTI1A	0.00011841	0.00559804	0.0122635
elephant_GLEAN_10019824	MYOT	1.67389e-08	2.01048e-06	0
elephant_GLEAN_10003669	IFT57	0.000102708	0.00496125	0
elephant_GLEAN_10017079	WDR37	9.03905e-08	9.34175e-06	0.00185649
elephant_GLEAN_10005447	WBP4	0.000225833	0.00974371	0.00496598
elephant_GLEAN_10021564	CEP162	5.57332e-14	1.65119e-11	0
elephant_GLEAN_10015766	F8	0.00119292	0.0395621	0
elephant_GLEAN_10013923	ANKAR	3.18392e-10	5.65974e-08	0
elephant_GLEAN_10010987	QSOX2	0.000566675	0.0199866	0.00356884
elephant_GLEAN_10003845	TBX3	2.05705e-06	0.000152359	2.498e-15
elephant_GLEAN_10014022	GORASP2	0.000185828	0.00825822	1.12995e-07
elephant_GLEAN_10001978	LPGAT1	1.17235e-07	1.15776e-05	1.29778e-07
elephant_GLEAN_10019794	CDKL3	2.43464e-09	3.60651e-07	5.98818e-09
elephant_GLEAN_10008204	PDXDC1	0.000401225	0.0155047	0.000729139
elephant_GLEAN_10012185	RCN1	7.34937e-06	0.000510322	1.22125e-15
elephant_GLEAN_10015237	PHEX	0.00134513	0.0433171	6.10623e-16
elephant_GLEAN_10016171	TMTC3	0.0003016	0.0122964	0
elephant_GLEAN_10014161	MGAT5	6.91827e-05	0.00349373	1.0631e-06
elephant_GLEAN_10021883	CCDC170	0.000128107	0.00599271	0
elephant_GLEAN_10012640	PPME1	1.95789e-05	0.00114485	0
elephant_GLEAN_10020141	DBN1	0	0	0
elephant_GLEAN_10005124	KIAA0100	5.9952e-14	1.66517e-11	0
elephant_GLEAN_10004359	LRP2BP	3.67513e-05	0.00201633	2.7074e-10
elephant_GLEAN_10020095	CREBRF	0.000141948	0.00643691	0
elephant_GLEAN_10015453	SLC16A2	6.17888e-07	5.28057e-05	4.91385e-13
elephant_GLEAN_10016726	AEBP2	8.68953e-09	1.07267e-06	0.000139569
elephant_GLEAN_10012602	LAMTOR1	0	0	7.50228e-12
elephant_GLEAN_10001900	ENAH	8.13741e-09	1.03322e-06	1.21546e-07
elephant_GLEAN_10019800	DDX46	0.00149735	0.0475303	0
elephant_GLEAN_10007273	SLC10A7	1.65233e-05	0.00101985	7.72005e-12
elephant_GLEAN_10020332	TTC3	1.29033e-05	0.000831046	0
elephant_GLEAN_10005110	NLK	3.62933e-09	4.8875e-07	0
elephant_GLEAN_10012978	NPSR1	6.66134e-16	2.69118e-13	0
elephant_GLEAN_10003245	XRN1	9.77643e-07	7.7583e-05	0
elephant_GLEAN_10018113	PHC2	0.000470252	0.0177102	5.28603e-06
elephant_GLEAN_10004612	AXIN2	0.00131755	0.0427386	0
elephant_GLEAN_10020285	FLII	9.35166e-08	9.44518e-06	0
